# Supplementary material for: Uncoupling of DNA Replication and Centrosome Duplication Cycles Is a Primary Cause of Haploid Instability in Mammalian Somatic Cells
Source: Front Cell Dev Biol. 2020 Jul 30;8:721. doi: 10.3389/fcell.2020.00721 (PMC7408703; doi:10.3389/fcell.2020.00721)
Supplement: Supplementary file 4 [file Data_Sheet_1.ZIP]

Archive with 4 entries (4 files):
- haploid.m
- __MACOSX/._haploid.m
- plot_hap.m
- __MACOSX/._plot_hap.m
