# Supplementary material for: Uncoupling of DNA Replication and Centrosome Duplication Cycles Is a Primary Cause of Haploid Instability in Mammalian Somatic Cells
Source: Front Cell Dev Biol. 2020 Jul 30;8:721. doi: 10.3389/fcell.2020.00721 (PMC7408703; doi:10.3389/fcell.2020.00721)
Supplement: Supplementary file 4 [file Data_Sheet_1.ZIP › plot_hap.m]

% plot population
%

function plot_hap(n)
m = zeros(n);
for i = 1:n
  [Hap(i) Dip(i) Hperc(i) HapG1perc(i)] = haploid(i);
  

  
end

figure;
%subplot(4,1,1);plot(Hap);title('Haploid #');
%subplot(4,1,2);plot(Dip);title('Diploid #');
%subplot(4,1,3);plot(Hperc);title('Hap total percntage');
%subplot(4,1,4);
plot(HapG1perc);title('HapG1 percentage');
